# Supplementary material for: N-[Amino(imino)methyl]uronium tetrafluoroborate
Source: Acta Crystallogr Sect E Struct Rep Online. 2012 Mar 17;68(Pt 4):o1114–5. doi: 10.1107/S1600536812010665 (PMC3344062; doi:10.1107/S1600536812010665)
Supplement: Supplementary file 1 [file e-68-o1114-sup1.cif]

##############################################################################
#                                                                            #
# This CIF contains the data in a paper accepted for publication in          #
# Acta Crystallographica Section E. It conforms to the requirements of       #
# Notes for Authors for Acta Crystallographica Section E, and has been       #
# peer reviewed under the auspices of the IUCr Commission on Journals.       #
#                                                                            #
# Full details of the Crystallographic Information File format               #
# are given in the paper "The Crystallographic Information File (CIF):       #
# a New Standard Archive File for Crystallography" by S. R. Hall, F. H.      #
# Allen and I. D. Brown [Acta Cryst. (1991), A47, 655-685].                  #
#                                                                            #
# The current version of the core CIF dictionary is obtainable from          #
# ftp://ftp.iucr.org/pub/cif_core.dic.                                       #
#                                                                            #
# Software is freely available for graphical display of the structure(s)     #
# in this CIF. For information consult the CIF software page                 #
# http://www.iucr.org/resources/cif/software.                                #
#                                                                            #
# This file may be used for bona fide research purposes within the           #
# scientific community so long as proper attribution is given to the journal # 
# article from which it was obtained.                                        #
#                                                                            #
##############################################################################
data_global
_audit_creation_method     'Jana2006 Version : 01/02/2012'
_journal_date_recd_electronic     2012-02-28
_journal_date_accepted     2012-03-10
_journal_name_full     'Acta Crystallographica, Section E'
_journal_year     2012
_journal_volume     68
_journal_issue      4
_journal_page_first     o1114
_journal_page_last     o1115
_journal_paper_category     QO
_journal_paper_doi     10.1107/S1600536812010665
_journal_coeditor_code     LH5427
_publ_contact_author_name     'Jan F\'abry'
_publ_contact_author_address
;            Jan F\'abry
             Institute of Physics Czech Acad. Sci.
             Na Slovance 2
      182 21 Praha 8
             Czech Republic
;
_publ_contact_author_email     fabry@fzu.cz
_publ_contact_author_fax     '(420)2 8689 0527'
_publ_contact_author_phone     '(420)2 6605 2695'
_publ_section_title
;
<i>N</i>-[Amino(imino)methyl]uronium tetrafluoroborate
;
loop_
    _publ_author_name
    _publ_author_address
    'Fridrichov\'a, Michaela'
;Department of Inorganic Chemistry
Faculty of Science
Charles University in Prague
Hlavova 2030
12843 Prague 2
Czech Republic
;
    'F\'abry, Jan'
;Inst. of Physics of the Czech Academy of Sciences, v. v. i.
 Na Slovance 2,
 182 21 Praha 8
 Czech Republic
;
    'Fejfarov\'a, Karla'
;Inst. of Physics of the Czech Academy of Sciences, v. v. i.
 Na Slovance 2,
 182 21 Praha 8
 Czech Republic
;
    'Krupkov\'a, Radmila'
;Inst. of Physics of the Czech Academy of Sciences, v. v. i.
 Na Slovance 2,
 182 21 Praha 8
 Czech Republic
;
    'Van\<ek, P\<remysl'
;Inst. of Physics of the Czech Academy of Sciences, v. v. i.
 Na Slovance 2,
 182 21 Praha 8
 Czech Republic
;
data_I
_chemical_name_systematic
;
<i>N</i>-[Amino(imino)methyl]uronium tetrafluoroborate
;
_chemical_name_common     ?
_chemical_formula_moiety     'C2 H7 N4 O +, B F4 -'
_chemical_formula_sum     'C2 H7 B1 F4 N4 O1'
_chemical_formula_structural     ?
_chemical_formula_analytical     ?
_chemical_formula_iupac     'C2 H7 N4 O +, B F4 -'
_chemical_formula_weight     189.9
_chemical_melting_point     ?
_symmetry_cell_setting     monoclinic
_symmetry_space_group_name_H-M     'P 21/c'
_symmetry_space_group_name_Hall     '-P 2ybc'
loop_
    _symmetry_equiv_pos_site_id
    _symmetry_equiv_pos_as_xyz
    1 x,y,z
    2 -x,y+1/2,-z+1/2
    3 -x,-y,-z
    4 x,-y+1/2,z+1/2
_cell_length_a     7.8409(3)
_cell_length_b     9.6373(4)
_cell_length_c     9.5199(4)
_cell_angle_alpha     90
_cell_angle_beta     105.689(3)
_cell_angle_gamma     90
_cell_volume     692.57(5)
_cell_formula_units_Z     4
_cell_measurement_reflns_used     5746
_cell_measurement_theta_min     4.58
_cell_measurement_theta_max     67
_cell_measurement_temperature     120
_cell_special_details     ?
_exptl_crystal_description     'irregular shape'
_exptl_crystal_colour     colourless
_exptl_crystal_size_max     0.511
_exptl_crystal_size_mid     0.304
_exptl_crystal_size_min     0.167
_exptl_crystal_density_diffrn     1.8207
_exptl_crystal_density_meas     ?
_exptl_crystal_density_method     'not measured'
_exptl_crystal_F_000     384
_exptl_absorpt_coefficient_mu     1.856
_exptl_absorpt_correction_type     multi-scan
_exptl_absorpt_process_details
;
(<i>CrysAlis PRO</i>; Agilent, 2010)
;
_exptl_absorpt_correction_T_min     0.534
_exptl_absorpt_correction_T_max     0.733
_exptl_special_details
;
<i>CrysAlisPro</i> (Agilent Technologies, 2010)
Empirical absorption correction using spherical harmonics,
 implemented in SCALE3 ABSPACK scaling algorithm.
;
_diffrn_ambient_temperature     120
_diffrn_radiation_type     'Cu K\a'
_diffrn_radiation_wavelength     1.5418
_diffrn_radiation_source     'Enhance Ultra (Cu) X-ray Source'
_diffrn_radiation_monochromator     'mirror'
_diffrn_measurement_device_type
      'Agilent Xcalibur diffractometer with an Atlas (Gemini ultra Cu) detector'
_diffrn_measurement_device     'four-cycle diffractometer'
_diffrn_measurement_method     'Rotation method data acquisition using \w scans'
_diffrn_detector_area_resol_mean     10.3784
_diffrn_reflns_number     7265
_diffrn_reflns_av_R_equivalents     0.0202
_diffrn_reflns_av_sigmaI/netI     0.0075
_diffrn_reflns_theta_min     5.86
_diffrn_reflns_theta_max     67.09
_diffrn_reflns_theta_full     67.09
_diffrn_measured_fraction_theta_max     0.99
_diffrn_measured_fraction_theta_full     0.99
_diffrn_reflns_limit_h_min     -9
_diffrn_reflns_limit_h_max     9
_diffrn_reflns_limit_k_min     -11
_diffrn_reflns_limit_k_max     11
_diffrn_reflns_limit_l_min     -11
_diffrn_reflns_limit_l_max     10
_diffrn_reflns_reduction_process
;
Integration of the CCD images was done by program <i>CrysAlisPro</i>
(Agilent Technologies, 2010). The same program was used for indexing of the
crystal shape and absorption correction.
;
_diffrn_standards_number     0
_diffrn_standards_interval_count     .
_diffrn_standards_interval_time     .
_diffrn_standards_decay_%     ?
loop_
    _diffrn_standard_refln_index_h
    _diffrn_standard_refln_index_k
    _diffrn_standard_refln_index_l
    ? ? ?
_refine_special_details
;
The refinement was carried out against all reflections. The conventional
<i>R</i>-factor is always based on <i>F</i>. The goodness of fit as well as
the weighted <i>R</i>-factor are based on <i>F</i> and <i>F</i>^2^ for
refinement carried out on <i>F</i> and <i>F</i>^2^, respectively. The
threshold expression is used only for calculating <i>R</i>-factors <i>etc</i>.
and it is not relevant to the choice of reflections for refinement. The
program used for refinement, Jana2006, uses the weighting scheme based on the
experimental expectations, see _refine_ls_weighting_details, that does not
force <i>S</i> to be one. Therefore the values of <i>S</i> are usually larger
than the ones from the <i>SHELX</i> program.
;
_reflns_number_total     1230
_reflns_number_gt     1189
_reflns_threshold_expression     'I>3\s(I)'
_refine_ls_structure_factor_coef     Fsqd
_refine_ls_R_factor_all     0.0249
_refine_ls_R_factor_gt     0.0242
_refine_ls_wR_factor_all     0.0805
_refine_ls_wR_factor_gt     0.0796
_refine_ls_wR_factor_ref     0.0805
_refine_ls_goodness_of_fit_all     1.74
_refine_ls_goodness_of_fit_ref     1.74
_refine_ls_restrained_S_all     ?
_refine_ls_number_reflns     1230
_refine_ls_number_parameters     131
_refine_ls_number_restraints     0
_refine_ls_number_constraints     7
_refine_ls_hydrogen_treatment     refxyz
_refine_ls_weighting_scheme     sigma
_refine_ls_weighting_details     'w=1/(\s^2^(I)+0.0016I^2^)'
_refine_ls_shift/su_max     0.0064
_refine_ls_shift/su_mean     0.0011
_refine_diff_density_max     0.13
_refine_diff_density_min     -0.15
_refine_ls_extinction_method
                      'B-C type 1 Lorentzian isotropic (Becker & Coppens, 1974)'
_refine_ls_extinction_coef       16E2(3)
_refine_ls_abs_structure_details     ?
_refine_ls_abs_structure_Flack     ?
_refine_ls_abs_structure_Rogers     ?
loop_
    _atom_type_symbol
    _atom_type_scat_dispersion_real
    _atom_type_scat_dispersion_imag
    _atom_type_scat_source
    C 0.0181 0.0091 'International Tables Vol C tables 4.2.6.8 and 6.1.1.1'
    H 0.0000 0.0000 'International Tables Vol C tables 4.2.6.8 and 6.1.1.1'
    B 0.0090 0.0039 'International Tables Vol C tables 4.2.6.8 and 6.1.1.1'
    F 0.0727 0.0534 'International Tables Vol C tables 4.2.6.8 and 6.1.1.1'
    N 0.0311 0.0180 'International Tables Vol C tables 4.2.6.8 and 6.1.1.1'
    O 0.0492 0.0322 'International Tables Vol C tables 4.2.6.8 and 6.1.1.1'
_computing_data_collection     '<i>CrysAlis PRO</i> (Agilent, 2010)'
_computing_cell_refinement     '<i>CrysAlis PRO</i> (Agilent, 2010)'
_computing_data_reduction     '<i>CrysAlis PRO</i> (Agilent, 2010)'
_computing_structure_solution     '<i>SIR97</i> (Altomare <i>et al.</i>, 1997)'
_computing_structure_refinement
                          '<i>JANA2006</i> (Pet\<r\'i\<cek <i>et al.</i>, 2007)'
_computing_molecular_graphics
      '<i>DIAMOND</i> (Brandenburg & Putz, 2005) and <i>PLATON</i> (Spek, 2009)'
_computing_publication_material
                          '<i>JANA2006</i> (Pet\<r\'i\<cek <i>et al.</i>, 2007)'
loop_
    _atom_site_type_symbol
    _atom_site_label
    _atom_site_fract_x
    _atom_site_fract_y
    _atom_site_fract_z
    _atom_site_U_iso_or_equiv
    _atom_site_adp_type
    _atom_site_calc_flag
    _atom_site_refinement_flags
    _atom_site_occupancy
    _atom_site_symmetry_multiplicity
    _atom_site_disorder_assembly
    _atom_site_disorder_group
    B B1 0.66007(15) 0.44707(12) 0.78507(13) 0.0190(4) Uani d . 1 4 . .
    F F1 0.54351(8) 0.40448(7) 0.86358(7) 0.0295(3) Uani d . 1 4 . .
    F F2 0.83067(8) 0.45670(7) 0.87576(7) 0.0254(2) Uani d . 1 4 . .
    F F3 0.65411(9) 0.35814(7) 0.67085(7) 0.0304(3) Uani d . 1 4 . .
    F F4 0.60448(8) 0.58120(6) 0.72842(7) 0.0242(2) Uani d . 1 4 . .
    N N1 1.29213(13) 0.25144(10) 0.99490(11) 0.0230(3) Uani d . 1 4 . .
    H H1n1 1.3573(19) 0.2796(14) 1.0783(17) 0.0276 Uiso d T 1 4 . .
    H H2n1 1.3380(19) 0.2346(15) 0.9280(17) 0.0276 Uiso d T 1 4 . .
    C C1 1.12706(13) 0.21215(10) 0.98698(11) 0.0180(3) Uani d . 1 4 . .
    O O1 1.05904(10) 0.21991(8) 1.08889(8) 0.0212(3) Uani d . 1 4 . .
    N N2 1.03592(11) 0.16014(9) 0.85077(9) 0.0183(3) Uani d . 1 4 . .
    H H1n2 1.0786(18) 0.1719(14) 0.7805(17) 0.022 Uiso d T 1 4 . .
    C C2 0.86829(13) 0.10769(10) 0.81483(11) 0.0179(3) Uani d . 1 4 . .
    N N3 0.77643(12) 0.10138(10) 0.91111(10) 0.0211(3) Uani d . 1 4 . .
    H H1n3 0.666(2) 0.0746(14) 0.8846(15) 0.0253 Uiso d T 1 4 . .
    H H2n3 0.8179(18) 0.1386(15) 0.9944(17) 0.0253 Uiso d T 1 4 . .
    N N4 0.80477(13) 0.06150(10) 0.68075(11) 0.0221(3) Uani d . 1 4 . .
    H H1n4 0.702(2) 0.0267(15) 0.6529(15) 0.0265 Uiso d T 1 4 . .
    H H2n4 0.8632(19) 0.0642(14) 0.6222(16) 0.0265 Uiso d T 1 4 . .
loop_
    _atom_site_aniso_label
    _atom_site_aniso_U_11
    _atom_site_aniso_U_22
    _atom_site_aniso_U_33
    _atom_site_aniso_U_12
    _atom_site_aniso_U_13
    _atom_site_aniso_U_23
    _atom_site_aniso_type_symbol
    B1 0.0181(6) 0.0208(6) 0.0181(6) 0.0008(4) 0.0052(5) 0.0009(4) B
    F1 0.0255(4) 0.0333(4) 0.0341(4) 0.0011(3) 0.0155(3) 0.0082(3) F
    F2 0.0189(4) 0.0318(4) 0.0229(4) 0.0015(2) 0.0015(3) 0.0031(2) F
    F3 0.0343(4) 0.0309(4) 0.0255(4) 0.0008(3) 0.0074(3) -0.0079(3) F
    F4 0.0228(4) 0.0227(4) 0.0254(4) 0.0021(2) 0.0033(3) 0.0046(2) F
    N1 0.0199(5) 0.0296(5) 0.0203(5) -0.0050(4) 0.0070(4) -0.0057(4) N
    C1 0.0203(5) 0.0156(5) 0.0177(5) 0.0015(4) 0.0048(4) 0.0008(3) C
    O1 0.0222(4) 0.0257(4) 0.0165(4) -0.0024(3) 0.0065(3) -0.0025(3) O
    N2 0.0188(5) 0.0231(5) 0.0141(5) -0.0012(3) 0.0060(4) 0.0003(3) N
    C2 0.0181(5) 0.0162(5) 0.0183(5) 0.0030(4) 0.0031(4) 0.0021(4) C
    N3 0.0174(5) 0.0262(5) 0.0196(5) -0.0025(3) 0.0052(4) -0.0031(4) N
    N4 0.0202(5) 0.0273(5) 0.0178(5) -0.0020(4) 0.0038(4) -0.0029(4) N
loop_
    _geom_bond_atom_site_label_1
    _geom_bond_atom_site_label_2
    _geom_bond_site_symmetry_1
    _geom_bond_site_symmetry_2
    _geom_bond_distance
    _geom_bond_publ_flag
    B1 F1 . . 1.3899(15) yes
    B1 F2 . . 1.3852(12) yes
    B1 F3 . . 1.3754(14) yes
    B1 F4 . . 1.4229(13) yes
    N1 C1 . . 1.3309(15) no
    C1 O1 . . 1.2293(14) no
    C1 N2 . . 1.3936(12) no
    N2 C2 . . 1.3627(13) no
    C2 N3 . . 1.3113(16) no
    C2 N4 . . 1.3159(14) no
    N1 H1n1 . . 0.863(14) no
    N1 H2n1 . . 0.828(18) no
    N2 H1n2 . . 0.833(17) no
    N3 H1n3 . . 0.873(15) no
    N3 H2n3 . . 0.850(15) no
    N4 H1n4 . . 0.844(15) no
    N4 H2n4 . . 0.812(17) no
loop_
    _geom_angle_atom_site_label_1
    _geom_angle_atom_site_label_2
    _geom_angle_atom_site_label_3
    _geom_angle_site_symmetry_1
    _geom_angle_site_symmetry_2
    _geom_angle_site_symmetry_3
    _geom_angle
    _geom_angle_publ_flag
    F1 B1 F2 . . . 110.44(9) n
    F1 B1 F3 . . . 110.76(9) n
    F1 B1 F4 . . . 107.07(9) n
    F2 B1 F3 . . . 110.80(9) n
    F2 B1 F4 . . . 108.70(8) n
    F3 B1 F4 . . . 108.97(9) n
    N1 C1 O1 . . . 124.11(9) no
    N1 C1 N2 . . . 113.66(10) no
    O1 C1 N2 . . . 122.24(9) no
    C1 N2 C2 . . . 125.74(10) no
    N2 C2 N3 . . . 121.10(9) no
    N2 C2 N4 . . . 117.09(11) no
    N3 C2 N4 . . . 121.80(10) no
    H1n1 N1 H2n1 . . . 119.8(15) no
    H1n3 N3 H2n3 . . . 119.6(15) no
    H1n4 N4 H2n4 . . . 117.5(14) no
    H1n1 N1 C1 . . . 117.8(11) no
    H2n1 N1 C1 . . . 121.3(9) no
    C1 N2 H1n2 . . . 118.8(9) no
    H1n2 N2 C2 . . . 114.7(9) no
    C2 N3 H1n3 . . . 120.0(10) no
    C2 N3 H2n3 . . . 119.2(11) no
    C2 N4 H1n4 . . . 121.2(11) no
    C2 N4 H2n4 . . . 121.3(9) no
loop_
    _geom_hbond_atom_site_label_D
    _geom_hbond_atom_site_label_H
    _geom_hbond_atom_site_label_A
    _geom_hbond_site_symmetry_D
    _geom_hbond_site_symmetry_H
    _geom_hbond_site_symmetry_A
    _geom_hbond_distance_DH
    _geom_hbond_distance_HA
    _geom_hbond_distance_DA
    _geom_hbond_angle_DHA
    _geom_hbond_publ_flag
    N1 H1n1 F4 . . 3_767 0.863(14) 2.231(16) 3.0069(12) 149.5(13) yes
    N1 H2n1 F4 . . 2_746 0.828(18) 2.230(16) 2.9666(13) 148.5(14) yes
    N2 H1n2 O1 . . 4_554 0.833(17) 2.070(15) 2.7981(12) 145.7(12) yes
    N3 H1n3 F4 . . 2_646 0.873(15) 2.104(14) 2.9286(11) 157.4(13) yes
    N3 H2n3 F3 . . 4_555 0.850(15) 2.375(17) 2.9102(13) 121.5(12) yes
    N3 H2n3 O1 . . . 0.850(15) 2.020(13) 2.6555(11) 130.9(15) yes
    N4 H1n4 F1 . . 2_646 0.844(15) 2.229(16) 3.0499(12) 164.5(13) yes
    N4 H2n4 F2 . . 4_554 0.812(17) 2.299(15) 2.9700(13) 140.4(12) yes
    N1 H2n1 F1 . . 1_655 0.828(18) 2.488(16) 2.9927(13) 120.4(12) yes
    N3 H2n3 F3 . . 4_555 0.850(15) 2.375(17) 2.9102(13) 121.5(12) yes
    N4 H2n4 O1 . . 4_554 0.812(17) 2.655(15) 3.1813(13) 123.9(11) yes
_iucr_refine_instructions_details
;
#m40
   19    0    0    0
 10.53898 0.000000 0.000000 0.000000 0.000000 0.000000      100000
 0.000000                                                   0
 0.000000 0.000000 0.000000 0.000000 0.000000 0.000000      000000
 0.155811 0.000000 0.000000 0.000000 0.000000 0.000000      100000
B1        3  2     1.000000 0.660074 0.447074 0.785066
 0.018149 0.020810 0.018140 0.000756 0.005151 0.000946      0111111111
F1        4  2     1.000000 0.543508 0.404485 0.863579
 0.025503 0.033337 0.034125 0.001099 0.015497 0.008157      0111111111
F2        4  2     1.000000 0.830670 0.456701 0.875762
 0.018940 0.031793 0.022923 0.001495 0.001536 0.003139      0111111111
F3        4  2     1.000000 0.654113 0.358137 0.670851
 0.034337 0.030884 0.025544 0.000787 0.007418-0.007853      0111111111
F4        4  2     1.000000 0.604481 0.581201 0.728420
 0.022762 0.022651 0.025423 0.002110 0.003290 0.004644      0111111111
N1        5  2     1.000000 1.292131 0.251438 0.994905
 0.019911 0.029634 0.020318-0.004991 0.007006-0.005671      0111111111
H1n1      2  1     1.000000 1.357259 0.279562 1.078320
 0.027579 0.000000 0.000000 0.000000 0.000000 0.000000      0111000000
H2n1      2  1     1.000000 1.337990 0.234622 0.928024
 0.027579 0.000000 0.000000 0.000000 0.000000 0.000000      0111000000
C1        1  2     1.000000 1.127065 0.212154 0.986976
 0.020309 0.015630 0.017739 0.001456 0.004802 0.000836      0111111111
O1        6  2     1.000000 1.059044 0.219911 1.088888
 0.022178 0.025716 0.016500-0.002442 0.006532-0.002477      0111111111
N2        5  2     1.000000 1.035916 0.160140 0.850770
 0.018750 0.023133 0.014052-0.001213 0.006020 0.000302      0111111111
H1n2      2  1     1.000000 1.078559 0.171899 0.780487
 0.022004 0.000000 0.000000 0.000000 0.000000 0.000000      0111000000
C2        1  2     1.000000 0.868288 0.107687 0.814831
 0.018061 0.016164 0.018277 0.003039 0.003059 0.002061      0111111111
N3        5  2     1.000000 0.776432 0.101376 0.911107
 0.017436 0.026215 0.019648-0.002496 0.005232-0.003051      0111111111
H1n3      2  1     1.000000 0.666023 0.074635 0.884559
 0.025269 0.000000 0.000000 0.000000 0.000000 0.000000      0111000000
H2n3      2  1     1.000000 0.817859 0.138565 0.994367
 0.025269 0.000000 0.000000 0.000000 0.000000 0.000000      0111000000
N4        5  2     1.000000 0.804769 0.061502 0.680747
 0.020220 0.027349 0.017810-0.001996 0.003788-0.002900      0111111111
H1n4      2  1     1.000000 0.702393 0.026748 0.652852
 0.026468 0.000000 0.000000 0.000000 0.000000 0.000000      0111000000
H2n4      2  1     1.000000 0.863181 0.064176 0.622157
 0.026468 0.000000 0.000000 0.000000 0.000000 0.000000      0111000000
----------------------------   s.u. block   ----------------------------
 0.036762 0.000000 0.000000 0.000000 0.000000 0.000000
 0.000000
 0.036661 0.000000 0.000000 0.000000 0.000000 0.000000
 0.028424 0.000000 0.000000 0.000000 0.000000 0.000000
B1                 0.000000 0.000150 0.000119 0.000127
 0.000575 0.000551 0.000603 0.000420 0.000472 0.000411
F1                 0.000000 0.000083 0.000070 0.000074
 0.000387 0.000410 0.000437 0.000256 0.000314 0.000271
F2                 0.000000 0.000075 0.000066 0.000069
 0.000375 0.000399 0.000372 0.000237 0.000279 0.000242
F3                 0.000000 0.000085 0.000067 0.000070
 0.000419 0.000407 0.000397 0.000279 0.000314 0.000269
F4                 0.000000 0.000077 0.000064 0.000067
 0.000370 0.000381 0.000393 0.000225 0.000285 0.000233
N1                 0.000000 0.000126 0.000097 0.000113
 0.000490 0.000520 0.000511 0.000388 0.000411 0.000376
H1n1               0.000000 0.001881 0.001439 0.001746
 0.000000 0.000000 0.000000 0.000000 0.000000 0.000000
H2n1               0.000000 0.001878 0.001496 0.001726
 0.000000 0.000000 0.000000 0.000000 0.000000 0.000000
C1                 0.000000 0.000135 0.000098 0.000108
 0.000514 0.000464 0.000525 0.000356 0.000415 0.000348
O1                 0.000000 0.000095 0.000076 0.000077
 0.000410 0.000409 0.000408 0.000277 0.000313 0.000275
N2                 0.000000 0.000110 0.000089 0.000093
 0.000461 0.000482 0.000470 0.000326 0.000356 0.000320
H1n2               0.000000 0.001777 0.001412 0.001657
 0.000000 0.000000 0.000000 0.000000 0.000000 0.000000
C2                 0.000000 0.000133 0.000099 0.000113
 0.000489 0.000453 0.000522 0.000370 0.000411 0.000367
N3                 0.000000 0.000124 0.000095 0.000104
 0.000484 0.000501 0.000527 0.000350 0.000386 0.000353
H1n3               0.000000 0.002000 0.001386 0.001530
 0.000000 0.000000 0.000000 0.000000 0.000000 0.000000
H2n3               0.000000 0.001807 0.001485 0.001656
 0.000000 0.000000 0.000000 0.000000 0.000000 0.000000
N4                 0.000000 0.000132 0.000096 0.000105
 0.000499 0.000483 0.000499 0.000373 0.000386 0.000351
H1n4               0.000000 0.002115 0.001480 0.001531
 0.000000 0.000000 0.000000 0.000000 0.000000 0.000000
H2n4               0.000000 0.001928 0.001392 0.001611
 0.000000 0.000000 0.000000 0.000000 0.000000 0.000000
--------------------------   Saved points   ----------------------------
    0
--------------------------   Fourier maxima   --------------------------
    1    1    1
max1      1  1     1.000000 0.927021 0.189188 0.051414      000  0  0  0
     0.10     0.06
max2      1  1     1.000000 0.253295 0.742625 0.112821      000  0  0  0
     0.08     0.06
max3      1  1     1.000000 0.934599 0.280938 0.032425      000  0  0  0
     0.08     0.06
max4      1  1     1.000000 0.534852 0.612783 0.216471      000  0  0  0
     0.11     0.06
max5      1  1     1.000000 0.579607 0.963077 0.141171      000  0  0  0
     0.09     0.06
max6      1  1     1.000000 0.089615 0.202522 0.127171      000  0  0  0
     0.09     0.06
max7      1  1     1.000000 0.457841 0.708612 0.184122      000  0  0  0
     0.08     0.05
max8      1  1     1.000000 0.172792 0.136425 0.155005      000  0  0  0
     0.07     0.05
max9      1  1     1.000000 0.229492 0.697142 0.053945      000  0  0  0
     0.08     0.05
max10     1  1     1.000000 0.780125 0.229241 0.137684      000  0  0  0
     0.07     0.05
max11     1  1     1.000000 0.525696 0.125806 0.097175      000  0  0  0
     0.07     0.05
max12     1  1     1.000000 0.498095 0.816236 0.189394      000  0  0  0
     0.07     0.04
max13     1  1     1.000000 0.075061 0.437197 0.086961      000  0  0  0
     0.06     0.04
max14     1  1     1.000000 0.134203 0.757276 0.017316      000  0  0  0
     0.08     0.04
max15     1  1     1.000000 0.052536 0.857216 0.163886      000  0  0  0
     0.13     0.04
max16     1  1     1.000000 0.153082 0.056783 0.114812      000  0  0  0
     0.06     0.04
max17     1  1     1.000000 0.692553 0.924148 0.157956      000  0  0  0
     0.08     0.04
max18     1  1     1.000000 0.420494 0.478362 0.212059      000  0  0  0
     0.07     0.04
max19     1  1     1.000000 0.318064 0.094237 0.002677      000  0  0  0
     0.07     0.04
max20     1  1     1.000000 0.846172 0.179196 0.198745      000  0  0  0
     0.06     0.03
max21     1  1     1.000000 0.055522 0.737533 0.143786      000  0  0  0
     0.06     0.03
max22     1  1     1.000000 0.802916 0.663571 0.038803      000  0  0  0
     0.06     0.03
max23     1  1     1.000000 0.555191 0.228215 0.189823      000  0  0  0
     0.06     0.03
max24     1  1     1.000000 0.910712 0.850844 0.084787      000  0  0  0
     0.09     0.03
max25     1  1     1.000000 0.782762 0.250449 0.237739      000  0  0  0
     0.07     0.03
max26     1  1     1.000000 0.304177 0.029236 0.095177      000  0  0  0
     0.05     0.03
max27     1  1     1.000000 0.794450 0.926115 0.082083      000  0  0  0
     0.06     0.03
max28     1  1     1.000000 0.679496 0.641414 0.225924      000  0  0  0
     0.05     0.03
max29     1  1     1.000000 0.487711 0.414243 0.220579      000  0  0  0
     0.05     0.03
max30     1  1     1.000000 0.666702 0.273078 0.178884      000  0  0  0
     0.05     0.03
max31     1  1     1.000000 0.788980 0.551462 0.171432      000  0  0  0
     0.06     0.03
max32     1  1     1.000000 0.605210 0.542141 0.163529      000  0  0  0
     0.05     0.03
max33     1  1     1.000000 0.016391 0.110567 0.071742      000  0  0  0
     0.06     0.03
max34     1  1     1.000000 0.434920 0.077298 0.111076      000  0  0  0
     0.05     0.03
max35     1  1     1.000000 0.162655 0.360710 0.065589      000  0  0  0
     0.05     0.03
max36     1  1     1.000000 0.361280 0.063812 0.206141      000  0  0  0
     0.06     0.03
max37     1  1     1.000000 0.921794 0.550845 0.202004      000  0  0  0
     0.06     0.03
max38     1  1     1.000000 0.395785 0.696835 0.105898      000  0  0  0
     0.05     0.03
max39     1  1     1.000000 0.649556 0.207066 0.052680      000  0  0  0
     0.06     0.03
max40     1  1     1.000000 0.256577 0.436059 0.132680      000  0  0  0
     0.06     0.03
max41     1  1     1.000000 0.842432 0.643502 0.157198      000  0  0  0
     0.05     0.03
max42     1  1     1.000000 0.104716 0.437186-0.001628      000  0  0  0
     0.07     0.03
max43     1  1     1.000000 0.899440 0.572942 0.096136      000  0  0  0
     0.04     0.02
max44     1  1     1.000000 0.583586 0.298411 0.095157      000  0  0  0
     0.04     0.02
max45     1  1     1.000000 0.214161 0.325617 0.198416      000  0  0  0
     0.04     0.02
max46     1  1     1.000000 0.222937 0.232464 0.199932      000  0  0  0
     0.05     0.02
max47     1  1     1.000000 0.142901 0.969155 0.093782      000  0  0  0
     0.05     0.02
max48     1  1     1.000000 0.076735 0.648207 0.151737      000  0  0  0
     0.04     0.02
max49     1  1     1.000000 0.342117 0.388891-0.003112      000  0  0  0
     0.06     0.02
max50     1  1     1.000000 0.391896 0.537071 0.149972      000  0  0  0
     0.05     0.02
--------------------------   Fourier minima   --------------------------
    1    1    1
min1      1  1     1.000000 0.743398 0.776396 0.118033      000  0  0  0
     0.12     0.09
min2      1  1     1.000000 0.272768 0.923206 0.030854      000  0  0  0
     0.15     0.09
min3      1  1     1.000000 0.273335 0.914674 0.175255      000  0  0  0
     0.12     0.09
min4      1  1     1.000000 0.765310 0.468982 0.106334      000  0  0  0
     0.15     0.09
min5      1  1     1.000000 0.092377 0.876696 0.098672      000  0  0  0
     0.14     0.08
------------------------------------------------------------------------
#m50
version Jana2006
title
cell 7.8409 9.6373 9.5199 90 105.689 90
esdcell 0.0003 0.0004 0.0004 0 0.003 0
spgroup P21/c 14 22
lattice P
symmetry x y z
symmetry -x y+1/2 -z+1/2
symmetry -x -y -z
symmetry x -y+1/2 z+1/2
unitsnumb 4
chemform C2 H7 B F4 N4 O
formtab -62
atom C atradius 0.77 color 128073041
atom H atradius 0.46 color 255204204
atom B atradius 0.81 color 31162015
atom F atradius 0.72 color 176185230
atom N atradius 0.74 color 176185230
atom O atradius 0.74 color 254003000
roundmethod 1
end
*******************************************************************************
contour
end contour
dist
  angles 1 lsttype 1 dmax 1.7 hamax 3.3
  plane N1 C1 O1 N2 C2 N3 N4
end dist
fourier
  maptype 6 positive 50 negative 5
end fourier
refine
  cycles 100 fsquare 1 unstab 0.02 convlim 0.01
  iext 1 itypex 1 idistr 2 radius 0.01
  keep ADP riding N1 1.2 H2n1 H1n1
  keep ADP riding N2 1.2 H1n2
  keep ADP riding N3 1.2 H2n3 H1n3
  keep ADP riding N4 1.2 H2n4 H1n4
end refine
;
