# Supplementary material for: N-[Amino(imino)methyl]uronium tetrafluoroborate
Source: Acta Crystallogr Sect E Struct Rep Online. 2012 Mar 17;68(Pt 4):o1114–5. doi: 10.1107/S1600536812010665 (PMC3344062; doi:10.1107/S1600536812010665)
Supplement: Supplementary file 2 [file e-68-o1114-Isup2.hkl]

#
# h,k,l, Fc-squared, Fo-squared, sigma(Fo-squared) and status flag
#
data_I
_shelx_title                             '   '
_shelx_refln_list_code                   4
_shelx_F_calc_maximum                    83.83
_exptl_crystal_F_000                     384
_reflns_d_resolution_high                ?

loop_
 _symmetry_equiv_pos_as_xyz
 'x, y, z'
 '-x, y+1/2, -z+1/2'
 '-x, -y, -z'
 'x, -y+1/2, z+1/2'

_cell_length_a                           7.8409(3)
_cell_length_b                           9.6373(4)
_cell_length_c                           9.5199(4)
_cell_angle_alpha                        90
_cell_angle_beta                         105.689(3)
_cell_angle_gamma                        90

_shelx_F_squared_multiplier              1.000

loop_
 _refln_index_h
 _refln_index_k
 _refln_index_l
 _refln_F_squared_calc
 _refln_F_squared_meas
 _refln_F_squared_sigma
 _refln_observed_status
   1   0   0      303.39      259.42      2.50 o
   2   0   0      621.39      508.38      5.16 o
   3   0   0       11.65       18.21      1.34 o
   4   0   0      979.59      963.58     11.09 o
   5   0   0      220.16      221.73      2.72 o
   6   0   0      269.07      272.54      3.02 o
   7   0   0       18.12       21.23      0.83 o
   8   0   0       82.94       85.96      1.97 o
   9   0   0        1.72        1.87      0.44 o
   1   1   0       43.71       42.64      0.83 o
   2   1   0      369.10      367.65      2.53 o
   3   1   0      916.22      875.94      7.35 o
   4   1   0     2065.58     2141.29     13.71 o
   5   1   0      515.34      516.38      2.89 o
   6   1   0       16.42       14.49      0.55 o
   7   1   0       36.54       39.85      0.84 o
   8   1   0      441.14      434.10      2.82 o
   0   2   0      117.62      108.54      1.33 o
   1   2   0     1522.75     1554.05      5.12 o
   2   2   0      706.41      673.13      4.75 o
   3   2   0     2326.67     2433.56      8.65 o
   4   2   0      145.09      159.59      3.02 o
   5   2   0     1118.24     1131.80      4.92 o
   6   2   0      169.09      175.78      1.81 o
   7   2   0        6.50        4.66      0.35 o
   8   2   0        3.71        2.48      0.28 o
   1   3   0     7909.63     7027.66     27.92 o
   2   3   0     1916.00     1981.40      5.83 o
   3   3   0       36.05       40.93      1.04 o
   4   3   0       17.85       21.47      0.56 o
   5   3   0        2.18        4.31      0.32 o
   6   3   0      180.83      180.59      2.11 o
   7   3   0      643.65      667.93      3.56 o
   8   3   0      132.28      132.81      1.74 o
   0   4   0     1021.61     1034.29      6.93 o
   1   4   0     1000.82     1083.46      4.69 o
   2   4   0      212.01      196.56      2.46 o
   3   4   0        1.12        1.54      0.32 o
   4   4   0       14.14       12.96      0.44 o
   5   4   0      229.90      230.34      2.58 o
   6   4   0        1.12        0.78      0.25 o
   7   4   0       54.87       56.29      1.16 o
   8   4   0       74.55       72.16      1.55 o
   1   5   0       19.56       21.63      0.90 o
   2   5   0     1455.44     1479.84      4.61 o
   3   5   0      106.93      113.69      1.39 o
   4   5   0      605.74      580.49      3.01 o
   5   5   0        0.82        3.06      0.32 o
   6   5   0       83.88       77.30      1.78 o
   7   5   0      295.98      291.60      2.73 o
   8   5   0        0.01       -0.04      0.22 <
   0   6   0     2555.58     2596.09      7.92 o
   1   6   0      500.45      493.23      3.06 o
   2   6   0       90.03       91.88      1.39 o
   3   6   0      290.18      294.71      2.62 o
   4   6   0       10.69       10.11      0.49 o
   5   6   0       22.68       23.91      1.02 o
   6   6   0       61.14       59.17      1.46 o
   7   6   0       12.69       14.07      0.74 o
   1   7   0      123.85      111.72      1.63 o
   2   7   0       54.53       52.92      1.12 o
   3   7   0       64.84       66.26      1.42 o
   4   7   0       28.14       30.36      0.93 o
   5   7   0      237.33      235.48      2.56 o
   6   7   0       17.86       15.85      0.71 o
   7   7   0       18.50       17.40      0.86 o
   0   8   0       36.20       36.30      1.32 o
   1   8   0        8.41        8.43      0.49 o
   2   8   0        5.63        4.90      0.54 o
   3   8   0       77.53       75.92      1.54 o
   4   8   0       40.20       40.69      0.99 o
   5   8   0      190.70      186.06      2.36 o
   6   8   0        9.52        8.68      0.44 o
   1   9   0       41.08       41.43      1.19 o
   2   9   0       32.51       33.45      1.06 o
   3   9   0      130.51      132.41      1.75 o
   4   9   0        0.03       -0.17      0.23 <
   5   9   0      230.53      236.11      2.68 o
   0  10   0       15.70       15.86      0.94 o
   1  10   0        1.09        2.09      0.34 o
   2  10   0       97.30      102.80      1.56 o
   3  10   0      208.40      206.67      2.31 o
   4  10   0        0.78        0.70      0.20 o
   1  11   0        9.02        8.72      0.48 o
   2  11   0        7.50        6.95      0.47 o
  -9   1   1        0.43        0.36      0.18 <
  -8   1   1       33.31       34.35      0.73 o
  -7   1   1      273.39      266.92      2.32 o
  -6   1   1      216.61      215.17      2.01 o
  -5   1   1       28.19       24.55      0.65 o
  -4   1   1        1.01        0.83      0.40 <
  -3   1   1      201.23      191.42      2.64 o
  -2   1   1     3246.49     3413.54     12.30 o
  -1   1   1       69.94       95.15      1.69 o
   0   1   1        1.82        1.32      0.18 o
   1   1   1     1584.96     1641.97      4.78 o
   2   1   1     3378.00     3267.03     13.04 o
   3   1   1     4533.50     4632.20     13.68 o
   4   1   1        4.25        4.05      0.37 o
   5   1   1      103.31       95.28      1.25 o
   6   1   1       39.44       35.97      0.98 o
   7   1   1        4.76        3.45      0.31 o
   8   1   1      144.31      143.89      1.86 o
  -9   2   1       27.98       28.82      1.06 o
  -8   2   1      258.38      247.06      2.02 o
  -7   2   1      302.65      289.79      2.27 o
  -6   2   1      511.43      501.29      3.20 o
  -5   2   1     1173.42     1136.71      4.00 o
  -4   2   1       94.14       83.26      1.55 o
  -3   2   1      495.18      508.61      4.17 o
  -2   2   1      160.50      151.44      2.39 o
  -1   2   1     1721.70     1681.03      5.13 o
   0   2   1      397.72      324.95      2.69 o
   1   2   1     1744.97     1642.61      4.39 o
   2   2   1      431.43      433.13      4.06 o
   3   2   1     1367.02     1391.99      6.64 o
   4   2   1       40.86       36.69      0.83 o
   5   2   1       93.68       91.57      1.32 o
   6   2   1      127.01      118.46      2.00 o
   7   2   1       46.29       43.24      0.97 o
   8   2   1        2.09        1.68      0.27 o
  -8   3   1        0.40        0.85      0.23 o
  -7   3   1       75.52       79.84      1.27 o
  -6   3   1        1.90        2.17      0.28 o
  -5   3   1        2.45        3.00      0.25 o
  -4   3   1      581.15      574.26      2.71 o
  -3   3   1       60.54       55.37      1.31 o
  -2   3   1      319.11      332.57      2.90 o
  -1   3   1      905.29      895.31      4.69 o
   0   3   1     3919.68     3698.88     14.31 o
   1   3   1     1534.01     1463.53      5.46 o
   2   3   1      765.80      710.39      3.75 o
   3   3   1       23.79       29.18      0.81 o
   4   3   1        5.90        7.15      0.33 o
   5   3   1       58.24       60.16      1.03 o
   6   3   1      195.51      182.77      1.84 o
   7   3   1        4.64        3.63      0.38 o
   8   3   1       11.37       10.64      0.76 o
  -8   4   1       10.86       12.08      0.54 o
  -7   4   1        6.06        9.39      0.53 o
  -6   4   1      282.70      278.03      2.60 o
  -5   4   1        3.78        4.35      0.30 o
  -4   4   1     1385.07     1362.41      4.13 o
  -3   4   1        0.91        4.43      0.52 o
  -2   4   1     1181.95     1172.45      5.67 o
  -1   4   1        0.00        0.62      0.25 <
   0   4   1      249.24      250.81      2.55 o
   1   4   1      269.68      268.92      2.50 o
   2   4   1       12.92       16.46      0.62 o
   3   4   1      150.22      146.90      1.36 o
   4   4   1      109.59      100.15      1.21 o
   5   4   1      481.32      477.38      3.09 o
   6   4   1       92.33       94.02      1.67 o
   7   4   1      164.21      166.52      3.31 o
   8   4   1       19.45       20.90      0.78 o
  -8   5   1       22.78       22.09      0.69 o
  -7   5   1       13.80       12.50      0.58 o
  -6   5   1        0.18        0.93      0.30 o
  -5   5   1        0.01        0.77      0.24 o
  -4   5   1        3.67        3.84      0.30 o
  -3   5   1      475.02      467.48      2.76 o
  -2   5   1       62.48       65.56      1.11 o
  -1   5   1       23.35       25.85      0.90 o
   0   5   1      165.68      173.43      2.66 o
   1   5   1       52.40       51.78      1.26 o
   2   5   1     3673.44     3725.30      8.03 o
   3   5   1      615.60      594.32      2.98 o
   4   5   1        0.34        1.99      0.29 o
   5   5   1      319.29      327.59      2.76 o
   6   5   1        7.73        8.32      0.60 o
   7   5   1        3.79        4.16      0.46 o
  -7   6   1        0.02        0.03      0.18 <
  -6   6   1        6.72        7.68      0.52 o
  -5   6   1       86.83       87.71      1.50 o
  -4   6   1        9.41       11.05      0.50 o
  -3   6   1      162.00      169.85      2.03 o
  -2   6   1      614.68      632.89      3.22 o
  -1   6   1      105.06      103.93      1.31 o
   0   6   1       60.21       63.65      0.95 o
   1   6   1     2949.91     2979.68      6.44 o
   2   6   1      471.98      435.56      3.16 o
   3   6   1        0.01        0.24      0.21 <
   4   6   1       16.50       17.16      0.75 o
   5   6   1      149.12      153.39      2.26 o
   6   6   1       28.87       30.13      1.01 o
   7   6   1       15.62       14.95      0.70 o
  -7   7   1       85.85       79.09      1.17 o
  -6   7   1        0.05        1.01      0.27 o
  -5   7   1        9.52        9.37      0.51 o
  -4   7   1       66.42       63.73      1.40 o
  -3   7   1       79.60       82.42      1.40 o
  -2   7   1      350.52      345.26      2.84 o
  -1   7   1      291.64      284.64      2.49 o
   0   7   1        5.01        4.93      0.32 o
   1   7   1       60.95       65.50      1.20 o
   2   7   1       81.14       77.20      1.51 o
   3   7   1       28.18       26.01      0.93 o
   4   7   1      254.55      261.79      2.75 o
   5   7   1       70.28       68.88      1.20 o
   6   7   1      215.88      196.04      3.18 o
  -6   8   1        3.03        2.63      0.29 o
  -5   8   1       70.43       71.90      1.22 o
  -4   8   1      189.83      195.41      1.99 o
  -3   8   1      226.34      233.29      2.81 o
  -2   8   1      622.00      630.81      4.16 o
  -1   8   1       95.10       90.36      1.51 o
   0   8   1      174.54      171.88      2.01 o
   1   8   1       41.57       38.23      1.00 o
   2   8   1      193.29      200.59      2.26 o
   3   8   1      225.59      227.47      2.62 o
   4   8   1      549.06      560.96      4.38 o
   5   8   1       16.98       16.09      0.67 o
   6   8   1      118.53      115.23      3.28 o
  -5   9   1       14.79       14.79      0.54 o
  -4   9   1        7.56        8.67      0.45 o
  -3   9   1        5.40        5.81      0.47 o
  -2   9   1        7.09        7.68      0.47 o
  -1   9   1      552.03      565.33      4.31 o
   0   9   1      249.98      248.21      2.39 o
   1   9   1        1.88        1.35      0.37 o
   2   9   1      184.28      186.36      2.59 o
   3   9   1      243.08      237.42      2.50 o
   4   9   1      243.40      247.13      2.65 o
   5   9   1       14.40       16.02      1.28 o
  -4  10   1       24.98       24.14      0.85 o
  -3  10   1        2.41        2.59      0.28 o
  -2  10   1       33.07       31.26      0.87 o
  -1  10   1        0.10        0.53      0.22 <
   0  10   1      187.49      182.92      2.01 o
   1  10   1        0.08        0.09      0.21 <
   2  10   1       81.27       85.12      1.60 o
   3  10   1       61.40       63.07      1.26 o
   4  10   1        0.01        0.21      0.22 <
  -2  11   1       37.81       35.74      1.20 o
  -1  11   1       40.15       35.81      0.86 o
   0  11   1        3.08        2.53      0.43 o
   1  11   1       15.16       12.94      0.57 o
   2  11   1       98.72       98.74      2.06 o
  -9   0   2        0.94        2.84      0.38 o
  -8   0   2       62.87       65.25      1.56 o
  -7   0   2      322.20      321.38      3.56 o
  -6   0   2      696.66      683.90      4.22 o
  -5   0   2      108.36      118.17      1.54 o
  -4   0   2       37.52       34.52      1.47 o
  -3   0   2        3.33        3.01      0.44 o
  -2   0   2      633.08      688.08      5.57 o
  -1   0   2     3454.81     3745.63     11.93 o
   0   0   2     1033.59     1105.14      5.94 o
   1   0   2      220.80      235.24      2.63 o
   2   0   2     2567.60     2740.94     12.35 o
   3   0   2      416.90      367.27      4.29 o
   4   0   2     2824.70     2956.87      8.21 o
   5   0   2     1186.12     1196.74      5.96 o
   6   0   2       47.86       48.82      1.31 o
   7   0   2        3.43        3.23      0.41 o
   8   0   2        3.11        2.75      0.44 o
  -9   1   2       37.98       34.74      0.75 o
  -8   1   2       11.14        9.79      0.41 o
  -7   1   2      402.38      391.14      2.59 o
  -6   1   2      307.04      299.94      2.17 o
  -5   1   2       18.69       16.90      0.45 o
  -4   1   2     1458.07     1442.10      6.17 o
  -3   1   2      870.80      855.82      4.19 o
  -2   1   2      287.11      277.38      3.24 o
  -1   1   2     1859.94     1741.43      6.00 o
   0   1   2      614.73      573.84      4.76 o
   1   1   2     1938.86     1923.38      4.59 o
   2   1   2        6.00        5.92      0.32 o
   3   1   2      615.73      580.62      4.32 o
   4   1   2       89.21       85.44      1.05 o
   5   1   2      249.96      260.66      2.07 o
   6   1   2      247.55      262.38      2.13 o
   7   1   2       27.91       26.91      0.76 o
   8   1   2       30.95       31.71      1.01 o
  -9   2   2       95.10       92.60      1.96 o
  -8   2   2        6.63        6.91      0.39 o
  -7   2   2       11.96       13.59      0.60 o
  -6   2   2       92.39       92.73      1.27 o
  -5   2   2       59.68       52.51      0.87 o
  -4   2   2       22.87       23.49      0.85 o
  -3   2   2      161.69      170.51      2.54 o
  -2   2   2      224.49      218.90      2.67 o
  -1   2   2      551.45      529.50      2.74 o
   0   2   2     4358.77     4524.03     20.98 o
   1   2   2      315.75      313.22      2.78 o
   2   2   2      179.87      174.25      1.85 o
   3   2   2        6.97        5.46      0.44 o
   4   2   2      747.01      783.50      3.42 o
   5   2   2      319.73      318.41      2.18 o
   6   2   2       58.19       56.84      1.02 o
   7   2   2      136.83      139.64      1.96 o
   8   2   2        0.01        0.15      0.18 <
  -9   3   2       14.60       18.42      0.82 o
  -8   3   2      295.92      282.78      2.73 o
  -7   3   2      210.09      211.68      1.93 o
  -6   3   2       34.82       31.11      0.75 o
  -5   3   2       66.55       68.46      0.95 o
  -4   3   2        5.93        6.89      0.32 o
  -3   3   2     1290.79     1265.22      6.56 o
  -2   3   2     1382.05     1403.73      6.44 o
  -1   3   2      464.40      417.68      3.04 o
   0   3   2     4098.03     4312.84     11.86 o
   1   3   2      603.08      630.01      4.17 o
   2   3   2       35.69       34.65      0.88 o
   3   3   2      107.59      118.52      1.24 o
   4   3   2       51.65       51.46      0.87 o
   5   3   2      178.26      184.58      1.83 o
   6   3   2        6.94        7.34      0.46 o
   7   3   2       90.89       88.83      1.66 o
   8   3   2       64.84       61.49      1.65 o
  -8   4   2       98.45       94.65      1.34 o
  -7   4   2      274.72      275.56      2.87 o
  -6   4   2      435.13      430.44      3.79 o
  -5   4   2      490.33      482.88      2.57 o
  -4   4   2      133.48      137.38      1.54 o
  -3   4   2      832.55      802.90      4.68 o
  -2   4   2        1.38        1.12      0.28 o
  -1   4   2       15.54       18.80      0.83 o
   0   4   2     2594.47     2562.53      8.81 o
   1   4   2       90.96       96.60      1.65 o
   2   4   2        3.74        4.29      0.41 o
   3   4   2        3.28        3.12      0.27 o
   4   4   2     1220.81     1209.52      4.52 o
   5   4   2        0.02        0.57      0.27 <
   6   4   2      229.11      223.03      2.42 o
   7   4   2        0.53        0.97      0.29 o
  -8   5   2        5.34        5.21      0.39 o
  -7   5   2      159.50      172.53      2.18 o
  -6   5   2       92.40       90.55      1.48 o
  -5   5   2       20.70       19.64      0.58 o
  -4   5   2      103.52       96.11      1.39 o
  -3   5   2      232.96      246.10      1.92 o
  -2   5   2       16.74       16.93      0.64 o
  -1   5   2      190.67      202.08      3.47 o
   0   5   2      128.23      131.24      2.11 o
   1   5   2     1707.90     1718.46      5.72 o
   2   5   2     1098.86     1122.36      4.19 o
   3   5   2       68.27       68.09      1.04 o
   4   5   2      734.39      717.47      3.55 o
   5   5   2       16.60       17.22      0.70 o
   6   5   2      220.67      232.15      2.80 o
   7   5   2       41.13       39.55      1.51 o
  -7   6   2      119.00      117.60      1.85 o
  -6   6   2        8.53        8.08      0.49 o
  -5   6   2        4.58        4.07      0.29 o
  -4   6   2      396.16      391.97      3.16 o
  -3   6   2      585.98      576.92      3.13 o
  -2   6   2       81.05       73.73      1.27 o
  -1   6   2      769.12      778.14      4.00 o
   0   6   2        1.12        1.86      0.22 o
   1   6   2       15.64       14.03      0.53 o
   2   6   2       50.79       51.97      1.13 o
   3   6   2        5.02        5.68      0.40 o
   4   6   2       72.92       73.14      1.91 o
   5   6   2      492.10      509.34      4.93 o
   6   6   2        2.09        2.36      0.39 o
   7   6   2       57.94       59.65      2.29 o
  -7   7   2        6.10        6.46      0.44 o
  -6   7   2      415.29      409.59      3.62 o
  -5   7   2        0.51        0.51      0.21 <
  -4   7   2      172.78      177.31      1.93 o
  -3   7   2      104.73      106.55      1.48 o
  -2   7   2       36.33       36.18      0.89 o
  -1   7   2      263.51      240.24      2.34 o
   0   7   2       26.95       26.62      0.78 o
   1   7   2      244.29      231.02      2.28 o
   2   7   2       56.71       52.78      1.34 o
   3   7   2       78.45       83.44      1.62 o
   4   7   2        6.08        8.24      0.69 o
   5   7   2       31.38       33.90      1.03 o
   6   7   2        7.02        6.38      0.49 o
  -6   8   2        0.92        2.11      0.31 o
  -5   8   2      150.46      145.61      1.75 o
  -4   8   2        8.61        8.12      0.44 o
  -3   8   2       53.58       58.14      1.18 o
  -2   8   2        0.36        0.56      0.26 <
  -1   8   2       49.26       51.35      1.18 o
   0   8   2      191.61      189.34      2.22 o
   1   8   2       36.31       36.01      0.90 o
   2   8   2      225.38      225.69      2.68 o
   3   8   2       40.79       45.80      1.14 o
   4   8   2       64.29       66.28      1.74 o
   5   8   2        4.77        5.47      0.47 o
  -5   9   2        0.33        0.80      0.24 o
  -4   9   2       25.33       24.31      0.81 o
  -3   9   2       10.07       10.42      0.54 o
  -2   9   2      376.08      380.49      2.94 o
  -1   9   2      573.61      599.11      4.37 o
   0   9   2       63.11       63.27      1.21 o
   1   9   2       12.63       12.51      0.62 o
   2   9   2      225.95      232.77      3.31 o
   3   9   2       18.06       19.83      0.81 o
   4   9   2        2.16        3.36      0.33 o
  -4  10   2        2.47        2.21      0.28 o
  -3  10   2       26.46       24.60      0.82 o
  -2  10   2        6.97        9.01      0.58 o
  -1  10   2      134.38      130.40      1.61 o
   0  10   2       24.49       24.74      0.63 o
   1  10   2       20.43       19.69      0.79 o
   2  10   2        1.17        1.95      0.34 o
   3  10   2        9.29        9.49      0.73 o
  -2  11   2        2.48        2.92      0.39 o
  -1  11   2        9.69       12.22      0.53 o
   0  11   2       10.52       10.43      0.76 o
   1  11   2        0.58        0.64      0.27 <
  -9   1   3        0.98        1.49      0.18 o
  -8   1   3      337.59      339.28      3.32 o
  -7   1   3      237.75      236.56      1.92 o
  -6   1   3      753.42      725.06      3.16 o
  -5   1   3       79.22       72.77      0.86 o
  -4   1   3      894.99      876.69      4.78 o
  -3   1   3     2293.22     2418.60      9.99 o
  -2   1   3     2393.00     2391.38      6.37 o
  -1   1   3       83.00       70.76      1.30 o
   0   1   3      318.20      297.60      2.84 o
   1   1   3      209.89      204.61      1.61 o
   2   1   3      387.07      382.48      2.50 o
   3   1   3     1664.08     1684.50      4.68 o
   4   1   3        6.35        7.10      0.35 o
   5   1   3        4.13        5.78      0.39 o
   6   1   3       20.13       24.70      0.74 o
   7   1   3      144.77      151.04      1.65 o
  -9   2   3      211.93      218.34      2.12 o
  -8   2   3        3.15        3.48      0.33 o
  -7   2   3      685.48      709.79      3.94 o
  -6   2   3       18.65       19.60      0.55 o
  -5   2   3     1308.35     1285.17      3.99 o
  -4   2   3     2053.25     2050.27      5.61 o
  -3   2   3       12.82       14.60      0.71 o
  -2   2   3     1238.01     1228.43      5.17 o
  -1   2   3      117.75      135.48      1.68 o
   0   2   3      600.40      618.04      3.28 o
   1   2   3      308.55      304.77      2.51 o
   2   2   3      256.22      245.30      2.43 o
   3   2   3      269.37      271.74      1.79 o
   4   2   3       25.02       25.90      0.61 o
   5   2   3      302.34      309.83      2.36 o
   6   2   3      134.62      141.98      2.04 o
   7   2   3       31.69       28.80      0.82 o
  -9   3   3        2.28        0.99      0.38 <
  -8   3   3       33.02       39.32      1.03 o
  -7   3   3       99.72      100.74      1.67 o
  -6   3   3       82.50       81.69      1.32 o
  -5   3   3       37.75       35.84      0.82 o
  -4   3   3        2.27        1.70      0.24 o
  -3   3   3      568.83      603.13      4.97 o
  -2   3   3      744.94      723.33      4.39 o
  -1   3   3        0.03        0.33      0.27 <
   0   3   3     2286.68     2437.71     11.48 o
   1   3   3      573.15      615.12      4.30 o
   2   3   3       56.98       56.43      1.25 o
   3   3   3      166.55      156.11      1.78 o
   4   3   3       89.49       93.07      1.53 o
   5   3   3       68.93       77.14      1.39 o
   6   3   3      292.12      295.04      2.85 o
   7   3   3       12.18       12.47      0.54 o
  -8   4   3       24.62       25.09      0.79 o
  -7   4   3      367.41      350.98      3.23 o
  -6   4   3        1.59        1.49      0.27 o
  -5   4   3        2.59        3.60      0.31 o
  -4   4   3     1537.47     1523.31      4.89 o
  -3   4   3      124.91      125.03      1.52 o
  -2   4   3        3.69        3.78      0.44 o
  -1   4   3      437.82      440.79      5.00 o
   0   4   3      430.84      417.28      3.99 o
   1   4   3     2624.80     2653.75      9.82 o
   2   4   3       88.86       89.01      1.06 o
   3   4   3      335.04      332.03      2.73 o
   4   4   3       67.85       66.84      1.36 o
   5   4   3      677.85      714.32      4.71 o
   6   4   3       15.84       15.94      0.62 o
   7   4   3       27.02       30.18      1.28 o
  -8   5   3      100.15      104.48      1.44 o
  -7   5   3      272.90      286.40      2.77 o
  -6   5   3       75.37       79.00      1.36 o
  -5   5   3       36.26       33.43      0.75 o
  -4   5   3      164.74      177.81      2.03 o
  -3   5   3      150.34      144.37      1.61 o
  -2   5   3       11.54       12.73      0.51 o
  -1   5   3        4.45        3.42      0.31 o
   0   5   3       40.64       48.55      1.07 o
   1   5   3      578.83      576.81      3.28 o
   2   5   3      515.42      512.75      2.88 o
   3   5   3       73.80       75.51      1.33 o
   4   5   3      906.59      921.54      4.66 o
   5   5   3      105.23      108.60      1.82 o
   6   5   3       93.69       94.38      2.05 o
   7   5   3        9.43        8.16      0.61 o
  -7   6   3        1.13        1.64      0.35 o
  -6   6   3       32.85       33.88      1.06 o
  -5   6   3       60.07       58.15      1.08 o
  -4   6   3       29.15       32.57      1.07 o
  -3   6   3      176.85      163.54      1.85 o
  -2   6   3       18.32       20.85      0.70 o
  -1   6   3     1736.66     1720.47      6.23 o
   0   6   3      290.05      302.60      2.36 o
   1   6   3       43.75       49.65      1.01 o
   2   6   3        2.98        2.58      0.30 o
   3   6   3        4.55        4.28      0.54 o
   4   6   3       46.68       47.83      1.31 o
   5   6   3      434.51      448.41      4.42 o
   6   6   3      102.90      103.31      1.93 o
  -7   7   3       38.43       40.72      1.03 o
  -6   7   3      571.77      574.05      5.12 o
  -5   7   3       20.11       20.35      0.61 o
  -4   7   3       16.91       16.63      0.78 o
  -3   7   3      121.17      115.18      1.64 o
  -2   7   3       87.83       88.92      1.54 o
  -1   7   3      147.99      153.22      1.97 o
   0   7   3      918.56      937.78      4.80 o
   1   7   3        6.07        7.12      0.49 o
   2   7   3        3.75        3.25      0.47 o
   3   7   3      137.05      140.95      2.63 o
   4   7   3      191.47      198.86      3.04 o
   5   7   3       26.94       26.61      0.92 o
   6   7   3        0.55        1.83      0.47 o
  -6   8   3       19.37       20.25      0.79 o
  -5   8   3       21.21       20.22      0.69 o
  -4   8   3       48.61       49.41      1.12 o
  -3   8   3      172.82      168.65      2.00 o
  -2   8   3       49.07       50.47      1.22 o
  -1   8   3      122.43      126.93      1.70 o
   0   8   3      153.76      152.90      2.28 o
   1   8   3        0.07        0.27      0.34 <
   2   8   3     1540.06     1601.98      6.50 o
   3   8   3      160.92      166.97      2.80 o
   4   8   3        8.03        7.90      0.62 o
   5   8   3       67.27       64.61      1.45 o
  -5   9   3       39.44       37.48      0.90 o
  -4   9   3       16.27       16.66      0.77 o
  -3   9   3       17.23       17.89      0.70 o
  -2   9   3      661.03      660.41      4.41 o
  -1   9   3        1.83        1.62      0.30 o
   0   9   3        5.53        5.90      0.39 o
   1   9   3       52.25       53.41      1.19 o
   2   9   3        4.02        5.39      0.46 o
   3   9   3       89.73       92.29      1.89 o
   4   9   3       20.83       21.43      1.02 o
  -4  10   3       11.13       10.19      0.51 o
  -3  10   3       27.89       26.93      1.02 o
  -2  10   3        0.11        0.31      0.19 <
  -1  10   3        1.92        2.25      0.25 o
   0  10   3        0.32        0.74      0.18 o
   1  10   3      359.48      355.03      3.05 o
   2  10   3        4.79        3.21      0.32 o
   3  10   3       50.80       48.84      1.45 o
  -1  11   3       12.79       11.53      0.72 o
   0  11   3       15.96       16.48      0.86 o
  -9   0   4       70.53       61.92      1.71 o
  -8   0   4      218.31      220.41      3.00 o
  -7   0   4      333.16      348.07      3.61 o
  -6   0   4      767.69      773.94      5.38 o
  -5   0   4        0.13        1.02      0.26 o
  -4   0   4      296.07      318.07      2.87 o
  -3   0   4     1077.35      972.66      5.80 o
  -2   0   4      849.09      920.04      6.05 o
  -1   0   4      275.71      260.15      3.96 o
   0   0   4     1763.33     1936.96      9.71 o
   1   0   4     3247.40     3478.30     13.81 o
   2   0   4       86.23       98.14      1.92 o
   3   0   4      414.93      444.15      4.20 o
   4   0   4      417.45      435.89      4.37 o
   5   0   4      435.88      466.26      4.23 o
   6   0   4     1383.54     1387.33      8.34 o
   7   0   4       13.62       11.81      0.78 o
  -9   1   4       45.26       50.54      1.07 o
  -8   1   4        1.19        0.90      0.27 o
  -7   1   4       92.38       96.59      1.60 o
  -6   1   4      162.68      165.61      1.58 o
  -5   1   4       73.27       61.41      0.83 o
  -4   1   4      499.54      507.28      2.59 o
  -3   1   4       47.01       69.33      1.29 o
  -2   1   4     3381.51     3752.26     10.88 o
  -1   1   4      390.75      380.26      2.98 o
   0   1   4       55.84       62.75      1.42 o
   1   1   4     3038.01     3243.29      7.53 o
   2   1   4      247.41      278.81      2.28 o
   3   1   4        4.02        4.45      0.30 o
   4   1   4      215.99      224.11      2.18 o
   5   1   4      142.32      150.81      1.81 o
   6   1   4      399.05      415.71      3.14 o
   7   1   4        2.91        3.21      0.31 o
  -9   2   4       34.99       40.89      1.08 o
  -8   2   4       11.54        9.56      0.58 o
  -7   2   4      564.32      592.05      3.57 o
  -6   2   4      187.84      179.51      1.71 o
  -5   2   4       21.32       22.31      0.57 o
  -4   2   4      732.12      746.09      2.79 o
  -3   2   4      283.63      287.85      2.89 o
  -2   2   4      997.96     1044.89      8.26 o
  -1   2   4       14.98       20.94      0.80 o
   0   2   4      671.31      659.35      3.55 o
   1   2   4       72.85       76.30      1.38 o
   2   2   4      672.09      677.03      3.66 o
   3   2   4     1610.30     1660.21      5.83 o
   4   2   4      317.58      311.30      3.12 o
   5   2   4       93.34      101.04      2.09 o
   6   2   4       58.14       57.93      1.33 o
   7   2   4       48.72       53.29      1.48 o
  -8   3   4      192.99      191.75      2.17 o
  -7   3   4      131.14      136.81      1.90 o
  -6   3   4      167.39      167.67      1.73 o
  -5   3   4      440.31      442.93      2.58 o
  -4   3   4      269.19      250.46      2.14 o
  -3   3   4      805.27      837.47      4.51 o
  -2   3   4      498.55      527.76      5.15 o
  -1   3   4     1842.43     1844.58      8.72 o
   0   3   4       40.12       37.17      0.97 o
   1   3   4       34.13       32.19      0.82 o
   2   3   4       62.28       57.02      0.95 o
   3   3   4      446.98      428.63      3.36 o
   4   3   4     1551.70     1597.84      6.41 o
   5   3   4        1.57        1.58      0.34 o
   6   3   4      181.72      189.60      2.25 o
   7   3   4      251.76      248.19      4.91 o
  -8   4   4       27.79       28.05      0.80 o
  -7   4   4       22.75       21.93      0.65 o
  -6   4   4       91.45       90.62      1.43 o
  -5   4   4       36.63       34.85      0.85 o
  -4   4   4       79.57       79.34      1.10 o
  -3   4   4      283.44      302.02      1.84 o
  -2   4   4      387.52      389.91      2.40 o
  -1   4   4      732.56      689.60      3.12 o
   0   4   4      552.00      591.54      3.04 o
   1   4   4        7.54        9.46      0.40 o
   2   4   4      546.55      544.30      2.91 o
   3   4   4        8.10        9.53      0.51 o
   4   4   4      160.47      156.62      1.98 o
   5   4   4      184.39      186.62      2.19 o
   6   4   4      101.53      103.67      2.07 o
  -8   5   4      200.20      200.84      2.19 o
  -7   5   4      162.31      166.15      1.80 o
  -6   5   4       33.82       34.42      0.89 o
  -5   5   4       31.37       32.57      0.87 o
  -4   5   4        1.38        2.57      0.31 o
  -3   5   4      478.54      474.27      2.72 o
  -2   5   4      104.72      102.89      1.34 o
  -1   5   4     1571.84     1602.21      4.53 o
   0   5   4       71.99       70.80      1.02 o
   1   5   4       20.00       18.74      0.68 o
   2   5   4      144.26      141.15      1.62 o
   3   5   4      369.11      375.68      2.97 o
   4   5   4      430.39      441.25      3.61 o
   5   5   4       12.63       12.22      0.63 o
   6   5   4        2.91        4.12      0.43 o
  -7   6   4        0.46        1.14      0.22 o
  -6   6   4      116.96      123.94      1.75 o
  -5   6   4       81.84       82.07      1.46 o
  -4   6   4      461.82      446.79      3.40 o
  -3   6   4      326.53      310.61      2.39 o
  -2   6   4        1.29        2.02      0.32 o
  -1   6   4        1.15        1.44      0.23 o
   0   6   4       96.57       94.13      1.44 o
   1   6   4        2.35        1.65      0.30 o
   2   6   4       39.94       36.11      1.01 o
   3   6   4      587.26      613.38      5.55 o
   4   6   4        7.37        7.46      0.55 o
   5   6   4       26.95       30.64      0.98 o
   6   6   4       57.21       58.06      2.15 o
  -7   7   4       24.42       23.31      0.76 o
  -6   7   4       10.68       11.85      0.60 o
  -5   7   4      232.95      242.95      2.07 o
  -4   7   4      194.40      199.10      2.52 o
  -3   7   4      179.24      186.50      2.06 o
  -2   7   4      603.52      608.79      4.09 o
  -1   7   4       63.88       62.81      1.15 o
   0   7   4       14.93       15.10      0.59 o
   1   7   4       89.94       90.94      1.57 o
   2   7   4      155.36      149.94      1.99 o
   3   7   4       47.58       51.21      1.57 o
   4   7   4        2.80        2.56      0.42 o
   5   7   4       56.74       61.96      1.48 o
  -6   8   4       14.95       14.89      0.66 o
  -5   8   4       28.34       27.66      0.72 o
  -4   8   4      293.12      297.80      2.93 o
  -3   8   4       47.12       47.74      0.99 o
  -2   8   4      183.25      197.30      1.99 o
  -1   8   4       23.03       23.79      0.72 o
   0   8   4        1.61        1.66      0.32 o
   1   8   4       73.34       74.68      1.23 o
   2   8   4       10.83       11.67      0.54 o
   3   8   4        5.12        5.76      0.46 o
   4   8   4        3.81        3.62      0.35 o
  -5   9   4       46.21       44.44      0.94 o
  -4   9   4        0.78        1.13      0.28 o
  -3   9   4       22.87       22.88      0.84 o
  -2   9   4       23.34       24.87      0.83 o
  -1   9   4       53.53       55.68      1.18 o
   0   9   4       41.70       44.08      0.94 o
   1   9   4       67.04       65.87      1.08 o
   2   9   4        3.83        3.16      0.31 o
   3   9   4      227.41      228.13      3.34 o
  -3  10   4       73.95       73.45      1.90 o
  -2  10   4        8.41        8.03      0.51 o
  -1  10   4       30.82       28.88      0.92 o
   0  10   4        0.32        0.66      0.17 o
   1  10   4      149.69      145.16      2.13 o
   2  10   4       43.43       39.35      1.27 o
  -9   1   5        0.15        0.40      0.18 <
  -8   1   5        2.94        4.40      0.42 o
  -7   1   5     1190.35     1201.96      6.09 o
  -6   1   5        0.68        1.33      0.23 o
  -5   1   5       77.37       74.34      1.04 o
  -4   1   5      821.98      854.94      2.78 o
  -3   1   5       62.05       58.61      0.80 o
  -2   1   5      467.56      466.27      4.20 o
  -1   1   5        6.89        8.30      0.48 o
   0   1   5      337.64      300.48      2.60 o
   1   1   5      154.29      148.43      1.29 o
   2   1   5       26.59       27.41      0.65 o
   3   1   5       63.93       61.75      1.08 o
   4   1   5      255.98      262.43      2.99 o
   5   1   5       48.83       58.51      1.55 o
   6   1   5       18.92       21.53      0.85 o
  -9   2   5        5.52        4.84      0.38 o
  -8   2   5        7.41        7.02      0.49 o
  -7   2   5      121.44      128.34      1.51 o
  -6   2   5      179.21      180.94      1.73 o
  -5   2   5       93.80       92.32      1.18 o
  -4   2   5      502.80      524.04      2.53 o
  -3   2   5      471.45      549.81      2.85 o
  -2   2   5       69.51       76.93      1.11 o
  -1   2   5     1440.16     1449.60      7.45 o
   0   2   5      772.05      721.88      3.45 o
   1   2   5     1595.76     1665.43      4.14 o
   2   2   5       17.23       17.24      0.68 o
   3   2   5       47.68       52.02      1.39 o
   4   2   5       10.68       12.69      0.60 o
   5   2   5        0.26        0.61      0.29 <
   6   2   5      108.94      116.25      2.71 o
  -8   3   5        6.42        6.44      0.37 o
  -7   3   5      100.06      110.19      1.40 o
  -6   3   5      365.44      378.67      2.59 o
  -5   3   5        8.35        8.27      0.43 o
  -4   3   5       10.68        8.76      0.41 o
  -3   3   5      246.88      223.95      1.99 o
  -2   3   5      461.89      486.61      2.63 o
  -1   3   5        1.07        1.84      0.19 o
   0   3   5       46.61       54.15      0.77 o
   1   3   5      317.31      287.93      2.27 o
   2   3   5       85.02       80.74      1.49 o
   3   3   5        0.00        1.03      0.31 o
   4   3   5      446.65      455.83      3.26 o
   5   3   5      144.24      144.97      1.88 o
   6   3   5       10.74       12.56      0.88 o
  -8   4   5      105.81      101.77      1.27 o
  -7   4   5       24.44       26.24      0.68 o
  -6   4   5      316.54      326.76      2.64 o
  -5   4   5      308.31      321.30      2.43 o
  -4   4   5      295.11      293.49      2.24 o
  -3   4   5       30.78       27.97      0.72 o
  -2   4   5        0.53        1.59      0.24 o
  -1   4   5      122.73      129.48      1.32 o
   0   4   5      432.46      431.04      2.53 o
   1   4   5      179.05      176.58      2.06 o
   2   4   5      965.12      959.98      4.75 o
   3   4   5        1.43        1.94      0.29 o
   4   4   5       14.90       15.02      0.67 o
   5   4   5        7.94        9.52      0.49 o
   6   4   5      400.36      394.79      4.14 o
  -8   5   5      199.19      217.36      1.83 o
  -7   5   5       75.91       75.11      1.27 o
  -6   5   5      260.10      259.73      2.33 o
  -5   5   5        4.21        3.66      0.36 o
  -4   5   5      157.97      165.71      1.75 o
  -3   5   5       26.77       29.62      0.82 o
  -2   5   5      229.22      217.89      2.11 o
  -1   5   5       51.21       47.27      0.85 o
   0   5   5       56.47       53.81      0.97 o
   1   5   5        5.62        4.60      0.38 o
   2   5   5      399.53      400.14      2.99 o
   3   5   5      129.59      125.75      1.80 o
   4   5   5        5.01        5.90      0.43 o
   5   5   5       40.39       41.38      0.97 o
  -7   6   5       45.25       46.32      0.92 o
  -6   6   5       78.18       84.27      1.39 o
  -5   6   5      219.25      229.70      2.05 o
  -4   6   5       13.31       15.43      0.62 o
  -3   6   5       51.91       46.54      0.97 o
  -2   6   5       99.97       88.48      1.40 o
  -1   6   5      397.22      422.29      2.64 o
   0   6   5       45.43       40.18      0.95 o
   1   6   5       45.97       41.59      0.99 o
   2   6   5       58.94       57.27      1.24 o
   3   6   5      214.83      205.14      3.06 o
   4   6   5       21.31       23.33      0.90 o
   5   6   5      173.10      166.17      2.28 o
  -7   7   5      208.24      208.00      3.02 o
  -6   7   5      167.42      170.62      2.11 o
  -5   7   5       81.99       83.78      1.29 o
  -4   7   5      108.52      112.13      1.71 o
  -3   7   5      298.78      299.53      2.74 o
  -2   7   5      223.07      216.78      2.67 o
  -1   7   5      305.27      309.10      2.49 o
   0   7   5       40.32       40.86      1.05 o
   1   7   5       29.35       30.29      0.80 o
   2   7   5       11.45       10.67      0.51 o
   3   7   5        8.70        9.02      0.58 o
   4   7   5        3.72        4.10      0.38 o
  -6   8   5        2.14        2.87      0.29 o
  -5   8   5       22.36       20.88      0.60 o
  -4   8   5       10.74       11.25      0.50 o
  -3   8   5       22.08       23.74      0.75 o
  -2   8   5       78.95       82.40      1.67 o
  -1   8   5        7.47        7.70      0.54 o
   0   8   5       78.37       78.38      1.24 o
   1   8   5      194.37      200.22      2.09 o
   2   8   5      121.44      127.42      1.74 o
   3   8   5       40.22       38.47      1.00 o
   4   8   5      123.53      121.62      3.31 o
  -5   9   5        0.06       -0.05      0.28 <
  -4   9   5      128.13      127.34      1.45 o
  -3   9   5       49.71       54.26      1.35 o
  -2   9   5      100.11       99.89      1.64 o
  -1   9   5        1.28        1.63      0.30 o
   0   9   5        1.38        1.11      0.21 o
   1   9   5        2.06        1.98      0.22 o
   2   9   5       29.06       24.78      0.85 o
  -3  10   5       13.39       15.08      0.77 o
  -2  10   5        8.52        8.68      0.56 o
  -1  10   5        4.82        4.26      0.42 o
   0  10   5        1.12        2.07      0.36 o
  -8   0   6        0.28       -0.04      0.31 <
  -7   0   6      104.81      107.82      1.93 o
  -6   0   6      698.62      682.61      4.94 o
  -5   0   6      400.99      381.32      3.13 o
  -4   0   6      835.16      869.93      4.38 o
  -3   0   6      179.32      160.74      1.93 o
  -2   0   6       97.11      101.88      1.48 o
  -1   0   6      889.13      927.74      5.74 o
   0   0   6      615.57      656.39      4.11 o
   1   0   6      629.91      672.34      5.21 o
   2   0   6       74.20       74.33      1.87 o
   3   0   6       21.84       18.65      0.99 o
   4   0   6      723.66      726.80      7.58 o
   5   0   6      104.83      101.76      2.69 o
   6   0   6      215.54      206.89      4.53 o
  -8   1   6      195.61      199.62      2.36 o
  -7   1   6        2.82        2.82      0.35 o
  -6   1   6      281.38      291.46      2.15 o
  -5   1   6        1.20        1.64      0.25 o
  -4   1   6      217.46      232.48      1.80 o
  -3   1   6      337.50      392.06      2.25 o
  -2   1   6       27.57       25.62      0.57 o
  -1   1   6        3.02        4.02      0.27 o
   0   1   6        4.47        6.00      0.33 o
   1   1   6       27.72       24.76      0.55 o
   2   1   6      123.55      129.50      1.64 o
   3   1   6      399.40      404.88      3.46 o
   4   1   6      103.96      105.62      2.06 o
   5   1   6       70.61       72.23      1.60 o
   6   1   6       17.87       20.82      1.03 o
  -8   2   6      218.75      220.44      2.14 o
  -7   2   6      319.72      325.87      2.50 o
  -6   2   6       68.60       74.72      1.17 o
  -5   2   6        4.39        3.99      0.34 o
  -4   2   6      826.46      804.71      3.47 o
  -3   2   6      131.48      116.51      1.35 o
  -2   2   6       55.35       61.68      0.86 o
  -1   2   6        8.65        9.06      0.40 o
   0   2   6       80.65       85.88      1.03 o
   1   2   6      334.44      312.43      2.10 o
   2   2   6      218.67      216.97      2.07 o
   3   2   6       25.82       26.47      0.81 o
   4   2   6      163.63      163.03      1.99 o
   5   2   6       23.97       27.46      0.98 o
   6   2   6       12.48        9.90      0.69 o
  -8   3   6       18.33       18.35      0.63 o
  -7   3   6        0.68        0.76      0.20 o
  -6   3   6      145.90      147.42      1.55 o
  -5   3   6      284.58      275.20      2.37 o
  -4   3   6       21.17       20.53      0.74 o
  -3   3   6      286.58      284.19      2.23 o
  -2   3   6      202.56      203.72      1.72 o
  -1   3   6      707.94      709.18      3.34 o
   0   3   6      207.55      203.08      1.89 o
   1   3   6      151.58      156.84      1.77 o
   2   3   6       95.35       85.67      1.63 o
   3   3   6      503.73      509.60      3.35 o
   4   3   6      288.32      297.47      2.67 o
   5   3   6      157.86      158.95      3.26 o
  -8   4   6       26.25       27.39      0.75 o
  -7   4   6       48.88       54.51      0.90 o
  -6   4   6       83.55       92.10      1.13 o
  -5   4   6       99.99       99.31      1.33 o
  -4   4   6        7.03        9.23      0.46 o
  -3   4   6       33.06       36.21      0.92 o
  -2   4   6     1647.36     1709.61      6.43 o
  -1   4   6       95.78       91.72      1.48 o
   0   4   6      112.88      107.25      1.36 o
   1   4   6        3.74        4.79      0.38 o
   2   4   6        2.78        2.36      0.33 o
   3   4   6       41.41       45.64      1.10 o
   4   4   6       73.05       71.70      1.31 o
   5   4   6        8.95       10.97      0.65 o
  -7   5   6       39.88       36.88      0.82 o
  -6   5   6      423.43      441.51      2.84 o
  -5   5   6      401.48      410.08      2.72 o
  -4   5   6       40.46       39.65      0.87 o
  -3   5   6      299.67      295.27      2.87 o
  -2   5   6       57.71       49.16      1.20 o
  -1   5   6        0.03        0.83      0.24 o
   0   5   6       10.27       11.33      0.53 o
   1   5   6      171.57      174.74      2.26 o
   2   5   6      357.46      338.01      3.17 o
   3   5   6      646.22      650.07      4.78 o
   4   5   6       53.93       57.30      1.35 o
   5   5   6       49.43       51.18      1.50 o
  -7   6   6       54.43       53.69      0.87 o
  -6   6   6        1.24        1.44      0.28 o
  -5   6   6      591.49      621.64      3.22 o
  -4   6   6      148.80      143.77      1.75 o
  -3   6   6      535.01      508.64      4.23 o
  -2   6   6        2.41        3.16      0.44 o
  -1   6   6       57.90       61.93      1.41 o
   0   6   6       92.08       90.59      1.51 o
   1   6   6       31.90       32.72      1.00 o
   2   6   6      139.59      140.29      1.98 o
   3   6   6       25.24       26.97      1.12 o
   4   6   6       16.38       18.48      0.71 o
  -6   7   6       27.23       26.03      0.66 o
  -5   7   6       60.28       64.18      1.27 o
  -4   7   6       49.99       51.62      1.12 o
  -3   7   6      536.09      571.81      4.34 o
  -2   7   6       46.37       49.17      1.29 o
  -1   7   6      239.43      248.53      2.78 o
   0   7   6       61.29       61.41      1.24 o
   1   7   6       63.34       56.88      1.26 o
   2   7   6        8.12        9.05      0.56 o
   3   7   6      104.90      107.48      2.36 o
   4   7   6       15.43       20.72      1.26 o
  -5   8   6      103.73      109.59      1.42 o
  -4   8   6      223.67      218.20      2.13 o
  -3   8   6      179.37      179.41      2.24 o
  -2   8   6       38.63       41.82      1.29 o
  -1   8   6       15.22       13.15      1.19 o
   0   8   6       46.48       45.06      1.04 o
   1   8   6      159.72      151.18      1.82 o
   2   8   6       42.67       41.59      1.16 o
   3   8   6       23.75       22.77      1.39 o
  -4   9   6       43.10       39.70      1.17 o
  -3   9   6        2.75        3.33      0.34 o
  -2   9   6        0.16        0.38      0.25 <
  -1   9   6       11.65       11.46      0.70 o
   0   9   6       30.84       28.35      1.02 o
   1   9   6       22.49       20.72      0.97 o
  -8   1   7       88.58       75.88      1.30 o
  -7   1   7        4.73        4.70      0.35 o
  -6   1   7       23.07       28.89      0.71 o
  -5   1   7      258.13      244.02      2.02 o
  -4   1   7      522.21      507.35      2.82 o
  -3   1   7      806.57      814.08      3.51 o
  -2   1   7      105.19      103.16      1.33 o
  -1   1   7      428.80      429.23      3.04 o
   0   1   7      342.60      330.84      2.69 o
   1   1   7        7.51        7.75      0.39 o
   2   1   7      116.36      109.78      1.66 o
   3   1   7      146.91      147.44      2.05 o
   4   1   7      240.21      251.55      2.88 o
   5   1   7        1.16        1.05      0.34 o
  -8   2   7       28.54       30.36      0.79 o
  -7   2   7      388.54      375.46      2.51 o
  -6   2   7       30.60       34.17      0.77 o
  -5   2   7      144.60      148.50      1.61 o
  -4   2   7      112.09      117.08      1.31 o
  -3   2   7      578.79      576.63      3.19 o
  -2   2   7      681.82      674.66      3.69 o
  -1   2   7      620.50      639.96      3.97 o
   0   2   7        5.50        5.85      0.37 o
   1   2   7      255.09      257.96      2.13 o
   2   2   7      141.61      128.45      1.94 o
   3   2   7      229.60      219.70      2.50 o
   4   2   7       54.60       62.48      1.69 o
   5   2   7      111.40      118.55      2.43 o
  -8   3   7       17.34       20.40      0.93 o
  -7   3   7        7.59        8.35      0.38 o
  -6   3   7       11.18       10.56      0.42 o
  -5   3   7       84.35       91.00      1.50 o
  -4   3   7       32.27       30.18      0.82 o
  -3   3   7        8.54        8.23      0.47 o
  -2   3   7        0.39        0.61      0.19 o
  -1   3   7       79.09       74.84      1.37 o
   0   3   7       62.59       63.73      1.16 o
   1   3   7      585.54      581.85      3.15 o
   2   3   7       10.88        8.88      0.54 o
   3   3   7        2.26        1.96      0.34 o
   4   3   7        2.15        1.83      0.23 o
   5   3   7        0.06        0.09      0.18 <
  -7   4   7       54.48       52.11      0.93 o
  -6   4   7       51.34       52.53      0.92 o
  -5   4   7      133.52      138.46      1.82 o
  -4   4   7      141.54      137.15      1.70 o
  -3   4   7      360.59      359.34      2.75 o
  -2   4   7        0.03        0.49      0.22 <
  -1   4   7        4.66        4.65      0.38 o
   0   4   7       35.41       29.69      0.80 o
   1   4   7        0.44        1.59      0.27 o
   2   4   7      398.62      398.73      3.08 o
   3   4   7       10.89       13.16      0.57 o
   4   4   7       38.21       35.49      0.96 o
  -7   5   7       49.23       48.43      1.22 o
  -6   5   7        0.10        0.15      0.17 <
  -5   5   7       27.12       27.88      0.92 o
  -4   5   7        0.40        0.85      0.25 o
  -3   5   7      773.68      810.79      4.52 o
  -2   5   7        4.77        7.19      0.40 o
  -1   5   7      191.89      197.50      2.27 o
   0   5   7      279.06      288.71      2.85 o
   1   5   7        5.95        8.13      0.53 o
   2   5   7       58.84       51.08      1.20 o
   3   5   7       30.75       32.19      0.88 o
   4   5   7        2.23        2.57      0.31 o
  -6   6   7        0.56        0.70      0.28 <
  -5   6   7       47.95       51.98      1.15 o
  -4   6   7       62.35       62.94      1.09 o
  -3   6   7       30.76       29.82      0.88 o
  -2   6   7        0.02        0.29      0.25 <
  -1   6   7       14.37       13.09      0.88 o
   0   6   7      359.57      351.98      3.50 o
   1   6   7       17.48       14.76      0.65 o
   2   6   7      128.86      126.29      1.74 o
   3   6   7        0.08        0.29      0.18 <
  -6   7   7       94.34       94.34      1.58 o
  -5   7   7      181.58      194.70      2.68 o
  -4   7   7      102.36      101.05      1.42 o
  -3   7   7       31.81       36.62      0.88 o
  -2   7   7      391.48      408.19      3.60 o
  -1   7   7       90.36       87.37      1.71 o
   0   7   7      168.85      172.48      2.78 o
   1   7   7       67.59       59.72      1.45 o
   2   7   7        7.34        6.83      0.43 o
  -4   8   7      182.95      184.08      2.00 o
  -3   8   7        4.63        4.42      0.33 o
  -2   8   7        9.16        9.14      0.65 o
  -1   8   7       25.13       24.04      0.95 o
   0   8   7        8.47        7.95      0.48 o
   1   8   7        0.05        0.22      0.14 <
  -2   9   7      119.04      122.21      1.79 o
  -1   9   7       42.00       37.41      1.28 o
  -8   0   8        3.31        1.91      0.46 o
  -7   0   8       22.36       22.06      1.15 o
  -6   0   8      290.26      278.70      4.47 o
  -5   0   8       15.03       14.37      0.74 o
  -4   0   8      438.37      447.27      3.97 o
  -3   0   8       20.50       18.29      0.85 o
  -2   0   8       43.89       42.96      1.27 o
  -1   0   8      729.02      765.42      7.37 o
   0   0   8      146.73      160.18      4.33 o
   1   0   8      215.31      227.81      3.25 o
   2   0   8      241.03      224.90      2.97 o
   3   0   8       41.55       50.74      1.72 o
   4   0   8      254.65      233.71      4.75 o
  -8   1   8        1.66        2.23      0.33 o
  -7   1   8        0.85        0.71      0.19 o
  -6   1   8       43.17       41.32      1.19 o
  -5   1   8      348.75      336.54      2.54 o
  -4   1   8      290.75      295.86      2.26 o
  -3   1   8       11.02       12.16      0.50 o
  -2   1   8      314.03      329.75      2.85 o
  -1   1   8     1247.80     1300.56      6.24 o
   0   1   8       36.14       40.55      1.12 o
   1   1   8        4.87        5.61      0.37 o
   2   1   8      215.83      207.69      2.62 o
   3   1   8        0.11        1.23      0.36 o
   4   1   8        1.38        1.38      0.35 o
  -7   2   8       17.29       17.03      0.61 o
  -6   2   8       11.76       14.96      0.66 o
  -5   2   8      291.81      293.36      2.51 o
  -4   2   8        8.32        6.57      0.37 o
  -3   2   8      158.69      168.16      1.75 o
  -2   2   8      168.25      183.31      1.80 o
  -1   2   8        0.02        0.93      0.26 o
   0   2   8        0.86        1.04      0.28 o
   1   2   8       45.50       40.94      1.04 o
   2   2   8        6.86        9.08      0.51 o
   3   2   8      206.83      195.89      2.74 o
   4   2   8       56.21       58.05      1.27 o
  -7   3   8        6.20        4.17      0.31 o
  -6   3   8      422.15      440.68      2.96 o
  -5   3   8      139.50      136.12      1.72 o
  -4   3   8      119.81      119.74      1.44 o
  -3   3   8       79.78       78.50      1.41 o
  -2   3   8       91.57       96.62      1.42 o
  -1   3   8        2.71        3.13      0.35 o
   0   3   8      728.68      733.96      4.58 o
   1   3   8        1.44        1.44      0.31 o
   2   3   8       42.53       50.10      1.13 o
   3   3   8       85.29       74.75      1.24 o
   4   3   8       35.58       32.13      1.12 o
  -7   4   8       41.30       38.50      1.01 o
  -6   4   8      251.13      241.27      2.06 o
  -5   4   8      114.83      115.90      1.71 o
  -4   4   8       51.29       51.37      1.02 o
  -3   4   8      137.90      151.82      1.75 o
  -2   4   8      315.09      324.30      2.82 o
  -1   4   8       46.88       46.11      1.08 o
   0   4   8      128.89      132.49      1.94 o
   1   4   8       19.31       27.03      0.98 o
   2   4   8      113.39      104.01      1.77 o
   3   4   8       31.50       28.32      0.81 o
  -6   5   8       30.42       29.31      0.74 o
  -5   5   8       11.94       12.31      0.66 o
  -4   5   8        0.03        0.57      0.21 <
  -3   5   8       96.05       94.68      1.46 o
  -2   5   8       36.92       36.99      1.07 o
  -1   5   8        0.61        0.66      0.23 <
   0   5   8       18.12       20.17      0.87 o
   1   5   8        1.20        0.89      0.26 o
   2   5   8        0.69        0.66      0.25 <
   3   5   8       20.61       20.33      0.90 o
  -6   6   8        0.00       -0.05      0.20 <
  -5   6   8       19.90       23.34      0.80 o
  -4   6   8        4.33        4.02      0.32 o
  -3   6   8      335.73      345.08      3.34 o
  -2   6   8       52.35       59.62      1.62 o
  -1   6   8      229.46      228.47      2.70 o
   0   6   8       32.97       40.73      1.13 o
   1   6   8      139.22      134.26      2.21 o
   2   6   8       46.75       48.95      1.18 o
  -5   7   8      241.55      259.91      3.03 o
  -4   7   8        8.19        8.41      0.40 o
  -3   7   8       16.73       16.32      0.63 o
  -2   7   8       55.58       59.20      1.45 o
  -1   7   8       20.73       21.43      0.75 o
   0   7   8        1.67        1.17      0.23 o
   1   7   8      146.69      133.73      2.29 o
  -3   8   8       10.20       11.71      0.94 o
  -2   8   8        0.44        1.01      0.23 o
  -1   8   8       15.20       15.21      0.65 o
  -7   1   9       48.08       44.31      1.13 o
  -6   1   9      214.57      223.34      2.57 o
  -5   1   9        0.87        1.62      0.31 o
  -4   1   9      397.79      416.64      2.82 o
  -3   1   9       89.70       94.06      1.39 o
  -2   1   9      108.97      116.07      1.52 o
  -1   1   9      377.19      388.99      3.28 o
   0   1   9       29.93       31.94      0.91 o
   1   1   9      154.76      146.89      2.85 o
   2   1   9      141.70      116.72      2.24 o
   3   1   9        0.21        0.70      0.21 o
  -7   2   9       27.06       23.17      0.68 o
  -6   2   9       13.51       10.80      0.65 o
  -5   2   9      286.30      276.69      2.59 o
  -4   2   9        5.03        5.14      0.35 o
  -3   2   9     1148.18     1228.82      5.31 o
  -2   2   9        6.21        6.26      0.40 o
  -1   2   9      288.32      296.34      2.82 o
   0   2   9       46.19       45.35      1.21 o
   1   2   9       54.30       57.43      1.46 o
   2   2   9      284.38      266.06      2.83 o
   3   2   9       40.11       33.66      1.58 o
  -6   3   9        5.95        4.86      0.33 o
  -5   3   9      130.44      132.32      2.26 o
  -4   3   9       81.62       85.79      1.35 o
  -3   3   9      371.10      388.70      2.68 o
  -2   3   9       48.53       47.14      1.15 o
  -1   3   9        1.04        0.68      0.21 o
   0   3   9        1.47        2.99      0.36 o
   1   3   9       18.28       15.56      0.80 o
   2   3   9        5.29        4.65      0.41 o
  -6   4   9        0.45        0.75      0.15 o
  -5   4   9       26.19       25.76      0.73 o
  -4   4   9       24.40       25.28      0.79 o
  -3   4   9      299.89      311.76      2.14 o
  -2   4   9       96.46       96.63      1.43 o
  -1   4   9       79.85       82.97      1.31 o
   0   4   9      478.25      460.68      3.21 o
   1   4   9      193.98      170.99      2.45 o
   2   4   9       30.55       30.05      0.90 o
  -5   5   9       72.03       69.37      1.24 o
  -4   5   9      297.31      290.54      2.42 o
  -3   5   9       20.59       22.72      0.82 o
  -2   5   9       23.25       23.81      0.86 o
  -1   5   9      143.00      149.33      2.03 o
   0   5   9        0.01        0.47      0.21 <
   1   5   9        3.33        2.99      0.35 o
  -4   6   9        7.93        7.96      0.41 o
  -3   6   9       12.13       12.15      0.46 o
  -2   6   9      118.53      116.74      1.92 o
  -1   6   9       42.17       39.54      1.12 o
   0   6   9       50.03       49.44      1.14 o
  -2   7   9       19.64       19.59      1.28 o
  -6   0  10        0.37        1.67      0.34 o
  -5   0  10      273.49      286.16      3.01 o
  -4   0  10      140.31      141.33      1.99 o
  -3   0  10      135.17      149.06      2.45 o
  -2   0  10      476.74      496.46      4.30 o
  -1   0  10      132.98      136.96      2.25 o
   0   0  10      124.24      119.99      3.49 o
   1   0  10        6.48        5.25      0.66 o
  -6   1  10       61.02       48.73      1.15 o
  -5   1  10        0.14        0.45      0.16 <
  -4   1  10        1.46        1.98      0.28 o
  -3   1  10       61.89       64.15      1.04 o
  -2   1  10        0.07        0.39      0.20 <
  -1   1  10        1.81        1.48      0.23 o
   0   1  10      324.40      310.64      2.74 o
   1   1  10       20.08       26.07      1.06 o
   2   1  10        5.56        3.77      0.53 o
  -6   2  10        9.09        8.93      0.60 o
  -5   2  10       56.29       50.92      1.11 o
  -4   2  10        0.09        0.61      0.22 <
  -3   2  10        0.01        0.05      0.17 <
  -2   2  10      101.89       99.42      1.34 o
  -1   2  10       90.82       90.22      1.38 o
   0   2  10       26.71       27.38      0.71 o
   1   2  10      108.11      116.56      2.17 o
  -5   3  10      143.85      142.84      2.04 o
  -4   3  10      137.27      135.13      1.62 o
  -3   3  10        1.50        1.52      0.24 o
  -2   3  10       63.67       64.77      1.05 o
  -1   3  10      758.35      795.74      4.41 o
   0   3  10       82.00       78.56      1.13 o
   1   3  10        0.47        0.61      0.23 <
  -5   4  10       67.14       63.42      1.51 o
  -4   4  10       46.79       46.06      1.15 o
  -3   4  10       23.66       23.92      0.75 o
  -2   4  10      131.76      133.72      1.54 o
  -1   4  10        0.52        1.55      0.20 o
   0   4  10      138.11      148.30      1.95 o
  -3   5  10       33.50       34.64      1.16 o
  -2   5  10        4.30        5.90      0.35 o
  -1   5  10       42.60       47.53      0.91 o
  -4   1  11        9.51       13.46      0.97 o
  -3   1  11        7.03        6.34      0.44 o
  -2   1  11       28.87       30.65      0.92 o
  -1   1  11       10.49       11.66      0.66 o
  -3   2  11       62.46       59.37      1.21 o
  -2   2  11       27.13       26.36      0.82 o
  -1   2  11      225.23      232.39      3.95 o
